# Supplementary material for: Does right hemisphere compensate for the left in school-age children with large left middle fossa arachnoid cysts?
Source: BMC Pediatr. 2023 Nov 3;23:550. doi: 10.1186/s12887-023-04148-1 (PMC10623878; doi:10.1186/s12887-023-04148-1)
Supplement: Supplementary file 1 — Supplementary Material 1 [file 12887_2023_4148_MOESM1_ESM.xlsx]

## Sheet: 11 MFAC
Age	Diameter	Volume	OFD	BPD	CI	Diameter_OFD	Diameter_BPD	FSIQ	GAI	CPI	VCI	PRI	WMI	PSI	NCI	CM	VerbM	VisM	PsyMotSp	RT	ComAtt	CogFlex	ProcSp	ExeFun	SocAcu	Reason	WM	SustA	SimA	MotSp
10	100	348500	163	135	0.828221	0.613497	0.740741	87	95	79	94	98	91	74	63	55	50	75	74	95	29	64	59	68	54	100	100	71	19	90
6	60	150000	168	136	0.809524	0.357143	0.441176	95	104	83	100	104	91	79
8	133	1043651	170	149	0.876471	0.782353	0.892617	120	130	101	126	122	106	98	100	108	120	96	106	86	102	98	103	100	70	118	87	94	100	108
9	50	91650	171	142	0.830409	0.292398	0.352113	82	115	110	118	70	66	75	105	108	112	103	118	118	86	97	130	121	91	94	109	104	113	106
9	86	426216	176	160	0.909091	0.488636	0.5375	93	98	88	106	87	103	77	84	97	93	103	97	69	75	81	104	80	7	80	84	90	74	93
6	63	102942	178	141	0.792135	0.353933	0.446809	109	111	105	100	120	94	113
11	80	347760	179	155	0.865922	0.446927	0.516129	88	97	79	96	100	73	95	79	101	89	110	90	74	49	83	67	83	54	109	84	87	-17	104
10	68	278460	181	143	0.790055	0.375691	0.475524	102	99	106	98	102	94	116	97	94	73	113	122	85	91	95	120	95	75	80	84	87	97	116
9	159	1157520	185.3	154	0.831085	0.858068	1.03247	100	105	89	116	94	97	86	88	97	105	93	92	65	88	99	101	100	91	103	93	100	64	88
10	130.3	839810	186	159	0.854839	0.700538	0.819497	106	108	103	106	108	103	102	96	107	93	116	90	84	101	96	97	99	91	115	100	100	97	87
14	137	1002292	199	170	0.854271	0.688442	0.805882	104	109	97	116	102	88	104	93	55	57	69	99	80	114	119	106	119	75	103	100	101	97	95
